# Supplementary material for: Description of two new Nematoda species of the genus Dorylaimopsis Ditlevsen, 1918 (Comesomatidae, Araeolaimida, Nematoda) from the Yellow Sea, China
Source: Zookeys. 2026 Apr 16;1277:227–43. doi: 10.3897/zookeys.1277.169673 (PMC13107133; doi:10.3897/zookeys.1277.169673)
Supplement: XML Treatment for Dorylaimopsis [file zookeys.1277.169673-treatment1.xml]

<!DOCTYPE tp:taxon-treatment
  PUBLIC "-//TaxonX//DTD Taxonomic Treatment Publishing DTD v0 20100105//EN" "tax-treatment-NSO.dtd">
<tp:taxon-treatment xmlns:tp="http://www.plazi.org/taxpub"><tp:treatment-meta><kwd-group><label>Taxon classification</label><kwd>
                <named-content content-type="kingdom">Animalia</named-content>
              </kwd><kwd>
                <named-content content-type="order">Araeolaimida</named-content>
              </kwd><kwd>
                <named-content content-type="family">Comesomatidae</named-content>
              </kwd></kwd-group><mixed-citation publication-type="journal"><person-group><name><surname>Huang</surname><given-names>Mian</given-names></name><name><surname>Li</surname><given-names>Xueqing</given-names></name></person-group><article-title>Description of two new <tp:taxon-name><tp:taxon-name-part taxon-name-part-type="phylum" reg="Nematoda">Nematoda</tp:taxon-name-part></tp:taxon-name> species of the genus <italic><tp:taxon-name><tp:taxon-name-part taxon-name-part-type="genus" reg="Dorylaimopsis">Dorylaimopsis</tp:taxon-name-part></tp:taxon-name></italic> Ditlevsen, 1918 (<tp:taxon-name><tp:taxon-name-part taxon-name-part-type="family" reg="Comesomatidae">Comesomatidae</tp:taxon-name-part></tp:taxon-name>, <tp:taxon-name><tp:taxon-name-part taxon-name-part-type="order" reg="Araeolaimida">Araeolaimida</tp:taxon-name-part></tp:taxon-name>, <tp:taxon-name><tp:taxon-name-part taxon-name-part-type="phylum" reg="Nematoda">Nematoda</tp:taxon-name-part></tp:taxon-name>) from the Yellow Sea, China</article-title><source>Zookeys</source><day>16</day><month>04</month><year>2026</year><volume>1277</volume><fpage>227</fpage><lpage>243</lpage><pub-id pub-id-type="doi">10.3897/zookeys.1277.169673</pub-id></mixed-citation></tp:treatment-meta><tp:nomenclature><label>Genus</label><tp:taxon-name><object-id xmlns:xlink="http://www.w3.org/1999/xlink" content-type="arpha" xlink:type="simple">2BDC7E4D-529F-54F4-BCAC-46E1FB047EBF</object-id>
                    		<tp:taxon-name-part taxon-name-part-type="genus" reg="Dorylaimopsis">Dorylaimopsis</tp:taxon-name-part>
                    	</tp:taxon-name><tp:taxon-authority>Ditlevsen, 1918</tp:taxon-authority></tp:nomenclature><tp:treatment-sec sec-type="Diagnosis"><title>Diagnosis.</title><p>(from <xref ref-type="bibr" rid="B28">Platt and Warwick 1988</xref>; <xref ref-type="bibr" rid="B22">Leduc 2012</xref>) Cuticle with transverse rows of punctations, lateral differentiation with longitudinal rows of coarse dots; buccal cavity cylindrical with three or six teeth; six outer labial sensilla and four cephalic setae in separate circles; spicules slender, usually elongated, varying from sinusoid to slightly bent or curved; gubernaculum with caudal or dorso-caudal apophyses; precloacal supplements usually present; tail conico-cylindrical with terminal setae.</p><sec sec-type="List of valid species" id="sec5"><title>List of valid species</title><p><italic><tp:taxon-name><tp:taxon-name-part taxon-name-part-type="genus" reg="Dorylaimopsis">D.</tp:taxon-name-part> <tp:taxon-name-part taxon-name-part-type="species" reg="angelae">angelae</tp:taxon-name-part></tp:taxon-name></italic> Inglis, 1968</p><p><italic><tp:taxon-name><tp:taxon-name-part taxon-name-part-type="genus" reg="Dorylaimopsis">D.</tp:taxon-name-part> <tp:taxon-name-part taxon-name-part-type="species" reg="boucheri">boucheri</tp:taxon-name-part></tp:taxon-name></italic> Fu, Leduc, Rao &amp; Cai, 2019</p><p><italic><tp:taxon-name><tp:taxon-name-part taxon-name-part-type="genus" reg="Dorylaimopsis">D.</tp:taxon-name-part> <tp:taxon-name-part taxon-name-part-type="species" reg="brevispiculata">brevispiculata</tp:taxon-name-part></tp:taxon-name></italic> Gagarin, 2013</p><p><italic><tp:taxon-name><tp:taxon-name-part taxon-name-part-type="genus" reg="Dorylaimopsis">D.</tp:taxon-name-part> <tp:taxon-name-part taxon-name-part-type="species" reg="communis">communis</tp:taxon-name-part></tp:taxon-name></italic> (Gagarin &amp; Nguyen, 2006) Fu, Leduc, Rao &amp; Cai, 2019</p><p><italic><tp:taxon-name><tp:taxon-name-part taxon-name-part-type="genus" reg="Dorylaimopsis">D.</tp:taxon-name-part> <tp:taxon-name-part taxon-name-part-type="species" reg="coomansi">coomansi</tp:taxon-name-part></tp:taxon-name></italic> Muthumbi, Soetaert &amp; Vincx, 1997</p><p><italic><tp:taxon-name><tp:taxon-name-part taxon-name-part-type="genus" reg="Dorylaimopsis">D.</tp:taxon-name-part> <tp:taxon-name-part taxon-name-part-type="species" reg="gerardi">gerardi</tp:taxon-name-part></tp:taxon-name></italic> Muthumbi, Soetaert &amp; Vincx, 1997</p><p><italic><tp:taxon-name><tp:taxon-name-part taxon-name-part-type="genus" reg="Dorylaimopsis">D.</tp:taxon-name-part> <tp:taxon-name-part taxon-name-part-type="species" reg="halongensis">halongensis</tp:taxon-name-part></tp:taxon-name></italic> Nguyen, Nguyen, Smol &amp; Vanreusel, 2008</p><p><italic><tp:taxon-name><tp:taxon-name-part taxon-name-part-type="genus" reg="Dorylaimopsis">D.</tp:taxon-name-part> <tp:taxon-name-part taxon-name-part-type="species" reg="heteroapophysis">heteroapophysis</tp:taxon-name-part></tp:taxon-name></italic> Huang, Sun &amp; Huang, 2018</p><p><italic><tp:taxon-name><tp:taxon-name-part taxon-name-part-type="genus" reg="Dorylaimopsis">D.</tp:taxon-name-part> <tp:taxon-name-part taxon-name-part-type="species" reg="intermedia">intermedia</tp:taxon-name-part></tp:taxon-name></italic> Gagarin, 2013</p><p><italic><tp:taxon-name><tp:taxon-name-part taxon-name-part-type="genus" reg="Dorylaimopsis">D.</tp:taxon-name-part> <tp:taxon-name-part taxon-name-part-type="species" reg="janetae">janetae</tp:taxon-name-part></tp:taxon-name></italic> Inglis, 1963</p><p><italic><tp:taxon-name><tp:taxon-name-part taxon-name-part-type="genus" reg="Dorylaimopsis">D.</tp:taxon-name-part> <tp:taxon-name-part taxon-name-part-type="species" reg="jinmendaoica">jinmendaoica</tp:taxon-name-part></tp:taxon-name></italic> Xiao &amp; Guo, 2023</p><p><italic><tp:taxon-name><tp:taxon-name-part taxon-name-part-type="genus" reg="Dorylaimopsis">D.</tp:taxon-name-part> <tp:taxon-name-part taxon-name-part-type="species" reg="jinyuei">jinyuei</tp:taxon-name-part></tp:taxon-name></italic> Fu, Leduc, Rao &amp; Cai, 2019</p><p><italic><tp:taxon-name><tp:taxon-name-part taxon-name-part-type="genus" reg="Dorylaimopsis">D.</tp:taxon-name-part> <tp:taxon-name-part taxon-name-part-type="species" reg="longispicula">longispicula</tp:taxon-name-part></tp:taxon-name></italic> Fu, Leduc, Rao &amp; Cai, 2019</p><p><italic><tp:taxon-name><tp:taxon-name-part taxon-name-part-type="genus" reg="Dorylaimopsis">D.</tp:taxon-name-part> <tp:taxon-name-part taxon-name-part-type="species" reg="lutosa">lutosa</tp:taxon-name-part></tp:taxon-name></italic> Gagarin, 2017</p><p><italic><tp:taxon-name><tp:taxon-name-part taxon-name-part-type="genus" reg="Dorylaimopsis">D.</tp:taxon-name-part> <tp:taxon-name-part taxon-name-part-type="species" reg="magellanense">magellanense</tp:taxon-name-part></tp:taxon-name></italic> Chen &amp; Vincx, 1998</p><p><italic><tp:taxon-name><tp:taxon-name-part taxon-name-part-type="genus" reg="Dorylaimopsis">D.</tp:taxon-name-part> <tp:taxon-name-part taxon-name-part-type="species" reg="mediterranea">mediterranea</tp:taxon-name-part></tp:taxon-name></italic> Grimaldi-De Zio, 1968</p><p><italic><tp:taxon-name><tp:taxon-name-part taxon-name-part-type="genus" reg="Dorylaimopsis">D.</tp:taxon-name-part> <tp:taxon-name-part taxon-name-part-type="species" reg="nini">nini</tp:taxon-name-part></tp:taxon-name></italic> Inglis, 1961</p><p><italic><tp:taxon-name><tp:taxon-name-part taxon-name-part-type="genus" reg="Dorylaimopsis">D.</tp:taxon-name-part> <tp:taxon-name-part taxon-name-part-type="species" reg="nodderi">nodderi</tp:taxon-name-part></tp:taxon-name></italic> Leduc, 2012</p><p><italic><tp:taxon-name><tp:taxon-name-part taxon-name-part-type="genus" reg="Dorylaimopsis">D.</tp:taxon-name-part> <tp:taxon-name-part taxon-name-part-type="species" reg="papilla">papilla</tp:taxon-name-part></tp:taxon-name></italic> Guo, Chang &amp; Yang, 2018</p><p><italic><tp:taxon-name><tp:taxon-name-part taxon-name-part-type="genus" reg="Dorylaimopsis">D.</tp:taxon-name-part> <tp:taxon-name-part taxon-name-part-type="species" reg="peculiaris">peculiaris</tp:taxon-name-part></tp:taxon-name></italic> Platonova, 1971</p><p><italic><tp:taxon-name><tp:taxon-name-part taxon-name-part-type="genus" reg="Dorylaimopsis">D.</tp:taxon-name-part> <tp:taxon-name-part taxon-name-part-type="species" reg="pellucidum">pellucidum</tp:taxon-name-part></tp:taxon-name></italic> Cobb, 1920</p><p><italic><tp:taxon-name><tp:taxon-name-part taxon-name-part-type="genus" reg="Dorylaimopsis">D.</tp:taxon-name-part> <tp:taxon-name-part taxon-name-part-type="species" reg="perfecta">perfecta</tp:taxon-name-part></tp:taxon-name></italic> Cobb, 1920</p><p><italic><tp:taxon-name><tp:taxon-name-part taxon-name-part-type="genus" reg="Dorylaimopsis">D.</tp:taxon-name-part> <tp:taxon-name-part taxon-name-part-type="species" reg="poriferum">poriferum</tp:taxon-name-part></tp:taxon-name></italic> Cobb, 1920</p><p><italic><tp:taxon-name><tp:taxon-name-part taxon-name-part-type="genus" reg="Dorylaimopsis">D.</tp:taxon-name-part> <tp:taxon-name-part taxon-name-part-type="species" reg="punctata">punctata</tp:taxon-name-part></tp:taxon-name></italic> Ditlevsen, 1918</p><p><italic><tp:taxon-name><tp:taxon-name-part taxon-name-part-type="genus" reg="Dorylaimopsis">D.</tp:taxon-name-part> <tp:taxon-name-part taxon-name-part-type="species" reg="rabalaisi">rabalaisi</tp:taxon-name-part></tp:taxon-name></italic> Zhang, 1992</p><p><italic><tp:taxon-name><tp:taxon-name-part taxon-name-part-type="genus" reg="Dorylaimopsis">D.</tp:taxon-name-part> <tp:taxon-name-part taxon-name-part-type="species" reg="timmi">timmi</tp:taxon-name-part></tp:taxon-name></italic> Jensen, 1979</p><p><italic><tp:taxon-name><tp:taxon-name-part taxon-name-part-type="genus" reg="Dorylaimopsis">D.</tp:taxon-name-part> <tp:taxon-name-part taxon-name-part-type="species" reg="tumida">tumida</tp:taxon-name-part></tp:taxon-name></italic> Gagarin &amp; Nguyen Vu Thanh, 2006</p><p><italic><tp:taxon-name><tp:taxon-name-part taxon-name-part-type="genus" reg="Dorylaimopsis">D.</tp:taxon-name-part> <tp:taxon-name-part taxon-name-part-type="species" reg="turneri">turneri</tp:taxon-name-part></tp:taxon-name></italic> Zhang, 1992</p><p><italic><tp:taxon-name><tp:taxon-name-part taxon-name-part-type="genus" reg="Dorylaimopsis">D.</tp:taxon-name-part> <tp:taxon-name-part taxon-name-part-type="species" reg="variabilis">variabilis</tp:taxon-name-part></tp:taxon-name></italic> Muthumbi, Soetaert &amp; Vincx, 1997</p></sec></tp:treatment-sec><ref-list><ref id="B28"><mixed-citation xmlns:xlink="http://www.w3.org/1999/xlink" xlink:type="simple">Platt HM, Warwick RM (1988) Freeliving marine nematodes: II. British chromadorids. Synopses of the British Fauna 38: 1–502. <ext-link xlink:href="10.1163/9789004627635_003" ext-link-type="doi" xlink:type="simple">https://doi.org/10.1163/9789004627635_003</ext-link></mixed-citation></ref><ref id="B22"><mixed-citation xmlns:xlink="http://www.w3.org/1999/xlink" xlink:type="simple">Leduc D (2012) Deep-sea nematodes (<tp:taxon-name><tp:taxon-name-part taxon-name-part-type="family">Comesomatidae</tp:taxon-name-part></tp:taxon-name>) from the Southwest Pacific Ocean: five new species and three new species records. European Journal of Taxonomy 24: 1–42. <ext-link xlink:href="10.5852/ejt.2012.24" ext-link-type="doi" xlink:type="simple">https://doi.org/10.5852/ejt.2012.24</ext-link></mixed-citation></ref></ref-list></tp:taxon-treatment>
