# Supplementary material for: Description of two new Nematoda species of the genus Dorylaimopsis Ditlevsen, 1918 (Comesomatidae, Araeolaimida, Nematoda) from the Yellow Sea, China
Source: Zookeys. 2026 Apr 16;1277:227–43. doi: 10.3897/zookeys.1277.169673 (PMC13107133; doi:10.3897/zookeys.1277.169673)
Supplement: XML Treatment for Dorylaimopsis sinica [file zookeys.1277.169673-treatment2.xml]

<!DOCTYPE tp:taxon-treatment
  PUBLIC "-//TaxonX//DTD Taxonomic Treatment Publishing DTD v0 20100105//EN" "tax-treatment-NSO.dtd">
<tp:taxon-treatment xmlns:tp="http://www.plazi.org/taxpub"><tp:treatment-meta><kwd-group><label>Taxon classification</label><kwd>
                <named-content content-type="kingdom">Animalia</named-content>
              </kwd><kwd>
                <named-content content-type="order">Araeolaimida</named-content>
              </kwd><kwd>
                <named-content content-type="family">Comesomatidae</named-content>
              </kwd></kwd-group><mixed-citation publication-type="journal"><person-group><name><surname>Huang</surname><given-names>Mian</given-names></name><name><surname>Li</surname><given-names>Xueqing</given-names></name></person-group><article-title>Description of two new <tp:taxon-name><tp:taxon-name-part taxon-name-part-type="phylum" reg="Nematoda">Nematoda</tp:taxon-name-part></tp:taxon-name> species of the genus <italic><tp:taxon-name><tp:taxon-name-part taxon-name-part-type="genus" reg="Dorylaimopsis">Dorylaimopsis</tp:taxon-name-part></tp:taxon-name></italic> Ditlevsen, 1918 (<tp:taxon-name><tp:taxon-name-part taxon-name-part-type="family" reg="Comesomatidae">Comesomatidae</tp:taxon-name-part></tp:taxon-name>, <tp:taxon-name><tp:taxon-name-part taxon-name-part-type="order" reg="Araeolaimida">Araeolaimida</tp:taxon-name-part></tp:taxon-name>, <tp:taxon-name><tp:taxon-name-part taxon-name-part-type="phylum" reg="Nematoda">Nematoda</tp:taxon-name-part></tp:taxon-name>) from the Yellow Sea, China</article-title><source>Zookeys</source><day>16</day><month>04</month><year>2026</year><volume>1277</volume><fpage>227</fpage><lpage>243</lpage><pub-id pub-id-type="doi">10.3897/zookeys.1277.169673</pub-id></mixed-citation></tp:treatment-meta><tp:nomenclature><tp:taxon-name><object-id xmlns:xlink="http://www.w3.org/1999/xlink" content-type="arpha" xlink:type="simple">8CD04AB8-F550-54D9-9A46-44B16AC787D5</object-id>
                    		<tp:taxon-name-part taxon-name-part-type="genus" reg="Dorylaimopsis">Dorylaimopsis</tp:taxon-name-part> <tp:taxon-name-part taxon-name-part-type="species" reg="sinica">sinica</tp:taxon-name-part>
                    	
                    		<object-id xmlns:xlink="http://www.w3.org/1999/xlink" content-type="zoobank" xlink:type="simple">https://zoobank.org/F4E1CF5A-2407-4BF2-8D90-9BE362F1ADFB</object-id>
                    	</tp:taxon-name><tp:taxon-status xmlns:xlink="http://www.w3.org/1999/xlink" xlink:type="simple">sp. nov.</tp:taxon-status><xref ref-type="fig" rid="F1">Figs 1</xref><xref ref-type="fig" rid="F2">, 2</xref><xref ref-type="table" rid="T1">, Table 1</xref></tp:nomenclature><tp:treatment-sec sec-type="Holotype and paratype material"><title>Holotype and paratype material.</title><p>Five males and three females were measured. Holotype male and paratype male 2, female 1 and 2 are on the slide YS3600-4-2-1, paratype male 3 and female 3 are on the slide YS3600-4-2-3, paratype male 4 and male 5 on the slide YS3600-4-5-1.</p><fig id="F1" position="float" orientation="portrait"><object-id xmlns:xlink="http://www.w3.org/1999/xlink" content-type="doi" xlink:type="simple">10.3897/zookeys.1277.169673.figure1</object-id><object-id xmlns:xlink="http://www.w3.org/1999/xlink" content-type="arpha" xlink:type="simple">A5279A7C-5E09-5F18-B570-39A280E87938</object-id><label>Figure 1.</label><caption><p>Drawings of <italic><tp:taxon-name><tp:taxon-name-part taxon-name-part-type="genus" reg="Dorylaimopsis">Dorylaimopsis</tp:taxon-name-part> <tp:taxon-name-part taxon-name-part-type="species" reg="sinica">sinica</tp:taxon-name-part></tp:taxon-name></italic> sp. nov. <bold>A</bold>. Pharyngeal region of holotype male; <bold>B</bold>. Entire view of holotype, arrow 1 indicates anterior testis, arrow 2 indicates posterior testis; <bold>C</bold>. Posterior end of holotype male, showing spicules, gubernaculum, precloacal supplements and lateral differentiation; <bold>D</bold>. Entire view of female, showing reproduction system; <bold>E</bold>. Surface view of anterior end of male, showing amphidial fovea, lateral differentiation and anterior sensilla; <bold>F</bold>. Anterior end of male, showing cephalic setae and buccal cavity. Scale bars: 50 µm (<bold>A, B, C</bold>); 100 µm (<bold>D</bold>); 20 µm (<bold>E, F</bold>).</p></caption><graphic xmlns:xlink="http://www.w3.org/1999/xlink" xlink:href="zookeys-1277-227_article-169673__-g001.jpg" id="oo_1597362.jpg" position="float" orientation="portrait" xlink:type="simple"><uri content-type="original_file" xlink:type="simple">https://binary.pensoft.net/fig/1597362</uri></graphic></fig><fig id="F2" position="float" orientation="portrait"><object-id xmlns:xlink="http://www.w3.org/1999/xlink" content-type="doi" xlink:type="simple">10.3897/zookeys.1277.169673.figure2</object-id><object-id xmlns:xlink="http://www.w3.org/1999/xlink" content-type="arpha" xlink:type="simple">FAA5734A-0BDB-5945-9933-A8981F979D84</object-id><label>Figure 2.</label><caption><p>Microphotographs of <italic><tp:taxon-name><tp:taxon-name-part taxon-name-part-type="genus" reg="Dorylaimopsis">Dorylaimopsis</tp:taxon-name-part> <tp:taxon-name-part taxon-name-part-type="species" reg="sinica">sinica</tp:taxon-name-part></tp:taxon-name></italic> sp. nov. <bold>A</bold>. Anterior end of holotype, showing buccal cavity with teeth; <bold>B</bold>. Surface view of anterior end of male 2, showing cephalic setae and amphidial fovea; <bold>C</bold>. Cloacal region of holotype, showing spicules, gubernaculum and precloacal supplements (arrow); <bold>D</bold>. Posterior end of holotype, showing lateral differentiation, caudal setae and terminal seta. Scale bars: 10 µm (<bold>A, B</bold>); 20 µm (<bold>C, D</bold>).</p></caption><graphic xmlns:xlink="http://www.w3.org/1999/xlink" xlink:href="zookeys-1277-227_article-169673__-g002.jpg" id="oo_1597363.jpg" position="float" orientation="portrait" xlink:type="simple"><uri content-type="original_file" xlink:type="simple">https://binary.pensoft.net/fig/1597363</uri></graphic></fig><table-wrap id="T1" position="float" orientation="portrait"><label>Table 1.</label><caption><p>Individual measurements of <italic><tp:taxon-name><tp:taxon-name-part taxon-name-part-type="genus" reg="Dorylaimopsis">Dorylaimopsis</tp:taxon-name-part> <tp:taxon-name-part taxon-name-part-type="species" reg="sinica">sinica</tp:taxon-name-part></tp:taxon-name></italic> sp. nov. and <italic><tp:taxon-name><tp:taxon-name-part taxon-name-part-type="genus" reg="Dorylaimopsis">Dorylaimopsis</tp:taxon-name-part> <tp:taxon-name-part taxon-name-part-type="species" reg="zhangi">zhangi</tp:taxon-name-part></tp:taxon-name></italic> sp. nov. (in µm except a, b, c and V%). a, ratio of body length to maximum body diameter; b, ratio of body length to pharynx length; c, ratio of body length to tail length; c', ratio of tail length to cloacal or anus body diameter; V%, position of vulva from anterior end expressed as a percentage of total body length; –, no data.</p></caption><table><tbody><tr><th rowspan="2" colspan="1">Characters</th><th rowspan="1" colspan="8"><italic><tp:taxon-name><tp:taxon-name-part taxon-name-part-type="genus" reg="Dorylaimopsis">Dorylaimopsis</tp:taxon-name-part> <tp:taxon-name-part taxon-name-part-type="species" reg="sinica">sinica</tp:taxon-name-part></tp:taxon-name></italic> sp. nov.</th><th rowspan="1" colspan="3"><italic><tp:taxon-name><tp:taxon-name-part taxon-name-part-type="genus" reg="Dorylaimopsis">D.</tp:taxon-name-part> <tp:taxon-name-part taxon-name-part-type="species" reg="zhangi">zhangi</tp:taxon-name-part></tp:taxon-name></italic> sp. nov.</th></tr><tr><th rowspan="1" colspan="1">holotype</th><th rowspan="1" colspan="1">♂2</th><th rowspan="1" colspan="1">♂3</th><th rowspan="1" colspan="1">♂4</th><th rowspan="1" colspan="1">♂5</th><th rowspan="1" colspan="1">♀1</th><th rowspan="1" colspan="1">♀2</th><th rowspan="1" colspan="1">♀3</th><th rowspan="1" colspan="1">holotype</th><th rowspan="1" colspan="1">♂2</th><th rowspan="1" colspan="1">♂3</th></tr><tr><td rowspan="1" colspan="1">Total body length</td><td rowspan="1" colspan="1">2110</td><td rowspan="1" colspan="1">2210</td><td rowspan="1" colspan="1">2150</td><td rowspan="1" colspan="1">2192</td><td rowspan="1" colspan="1">2263</td><td rowspan="1" colspan="1">2158</td><td rowspan="1" colspan="1">2158</td><td rowspan="1" colspan="1">2090</td><td rowspan="1" colspan="1">2053</td><td rowspan="1" colspan="1">1970</td><td rowspan="1" colspan="1">1956</td></tr><tr><td rowspan="1" colspan="1">Maximum body diameter</td><td rowspan="1" colspan="1">71</td><td rowspan="1" colspan="1">106</td><td rowspan="1" colspan="1">68</td><td rowspan="1" colspan="1">78</td><td rowspan="1" colspan="1">97</td><td rowspan="1" colspan="1">76</td><td rowspan="1" colspan="1">88</td><td rowspan="1" colspan="1">87</td><td rowspan="1" colspan="1">59</td><td rowspan="1" colspan="1">66</td><td rowspan="1" colspan="1">77</td></tr><tr><td rowspan="1" colspan="1">Head diameter</td><td rowspan="1" colspan="1">13</td><td rowspan="1" colspan="1">14</td><td rowspan="1" colspan="1">14</td><td rowspan="1" colspan="1">14</td><td rowspan="1" colspan="1">15</td><td rowspan="1" colspan="1">13</td><td rowspan="1" colspan="1">15</td><td rowspan="1" colspan="1">14</td><td rowspan="1" colspan="1">14</td><td rowspan="1" colspan="1">15</td><td rowspan="1" colspan="1">15</td></tr><tr><td rowspan="1" colspan="1">Length of cephalic setae</td><td rowspan="1" colspan="1">5</td><td rowspan="1" colspan="1">6</td><td rowspan="1" colspan="1">5</td><td rowspan="1" colspan="1">6</td><td rowspan="1" colspan="1">7</td><td rowspan="1" colspan="1">7</td><td rowspan="1" colspan="1">6</td><td rowspan="1" colspan="1">7</td><td rowspan="1" colspan="1">6</td><td rowspan="1" colspan="1">6</td><td rowspan="1" colspan="1">7</td></tr><tr><td rowspan="1" colspan="1">Diameter of amphidial fovea</td><td rowspan="1" colspan="1">10</td><td rowspan="1" colspan="1">10</td><td rowspan="1" colspan="1">10</td><td rowspan="1" colspan="1">10.5</td><td rowspan="1" colspan="1">11</td><td rowspan="1" colspan="1">9</td><td rowspan="1" colspan="1">9</td><td rowspan="1" colspan="1">9</td><td rowspan="1" colspan="1">10</td><td rowspan="1" colspan="1">–</td><td rowspan="1" colspan="1">10</td></tr><tr><td rowspan="1" colspan="1">Body diameter at amphidial fovea</td><td rowspan="1" colspan="1">15</td><td rowspan="1" colspan="1">16</td><td rowspan="1" colspan="1">17</td><td rowspan="1" colspan="1">18</td><td rowspan="1" colspan="1">18</td><td rowspan="1" colspan="1">15</td><td rowspan="1" colspan="1">17</td><td rowspan="1" colspan="1">17</td><td rowspan="1" colspan="1">16</td><td rowspan="1" colspan="1">–</td><td rowspan="1" colspan="1">18</td></tr><tr><td rowspan="1" colspan="1">Excretory pore from anterior end</td><td rowspan="1" colspan="1">143</td><td rowspan="1" colspan="1">149</td><td rowspan="1" colspan="1">163</td><td rowspan="1" colspan="1">144</td><td rowspan="1" colspan="1">142</td><td rowspan="1" colspan="1">150</td><td rowspan="1" colspan="1">140</td><td rowspan="1" colspan="1">144</td><td rowspan="1" colspan="1">162</td><td rowspan="1" colspan="1">150</td><td rowspan="1" colspan="1">–</td></tr><tr><td rowspan="1" colspan="1">Nerve ring from anterior end</td><td rowspan="1" colspan="1">110</td><td rowspan="1" colspan="1">116</td><td rowspan="1" colspan="1">135</td><td rowspan="1" colspan="1">–</td><td rowspan="1" colspan="1">116</td><td rowspan="1" colspan="1">121</td><td rowspan="1" colspan="1">128</td><td rowspan="1" colspan="1">122</td><td rowspan="1" colspan="1">139</td><td rowspan="1" colspan="1">–</td><td rowspan="1" colspan="1">–</td></tr><tr><td rowspan="1" colspan="1">Body diameter at nerve ring</td><td rowspan="1" colspan="1">49</td><td rowspan="1" colspan="1">63</td><td rowspan="1" colspan="1">51</td><td rowspan="1" colspan="1">–</td><td rowspan="1" colspan="1">56</td><td rowspan="1" colspan="1">48</td><td rowspan="1" colspan="1">61</td><td rowspan="1" colspan="1">57</td><td rowspan="1" colspan="1">49</td><td rowspan="1" colspan="1">–</td><td rowspan="1" colspan="1">–</td></tr><tr><td rowspan="1" colspan="1">Length of pharynx</td><td rowspan="1" colspan="1">254</td><td rowspan="1" colspan="1">257</td><td rowspan="1" colspan="1">276</td><td rowspan="1" colspan="1">260</td><td rowspan="1" colspan="1">246</td><td rowspan="1" colspan="1">252</td><td rowspan="1" colspan="1">257</td><td rowspan="1" colspan="1">260</td><td rowspan="1" colspan="1">247</td><td rowspan="1" colspan="1">260</td><td rowspan="1" colspan="1">252</td></tr><tr><td rowspan="1" colspan="1">Body diameter at pharyngeal base</td><td rowspan="1" colspan="1">66</td><td rowspan="1" colspan="1">85</td><td rowspan="1" colspan="1">66</td><td rowspan="1" colspan="1">75</td><td rowspan="1" colspan="1">76</td><td rowspan="1" colspan="1">67</td><td rowspan="1" colspan="1">81</td><td rowspan="1" colspan="1">78</td><td rowspan="1" colspan="1">56</td><td rowspan="1" colspan="1">62</td><td rowspan="1" colspan="1">74</td></tr><tr><td rowspan="1" colspan="1">Spicules length along arc</td><td rowspan="1" colspan="1">104</td><td rowspan="1" colspan="1">114</td><td rowspan="1" colspan="1">116</td><td rowspan="1" colspan="1">113</td><td rowspan="1" colspan="1">111</td><td rowspan="1" colspan="1">–</td><td rowspan="1" colspan="1">–</td><td rowspan="1" colspan="1">–</td><td rowspan="1" colspan="1">118</td><td rowspan="1" colspan="1">112</td><td rowspan="1" colspan="1">109</td></tr><tr><td rowspan="1" colspan="1">Length of gubernacular apophyses</td><td rowspan="1" colspan="1">18</td><td rowspan="1" colspan="1">19</td><td rowspan="1" colspan="1">20</td><td rowspan="1" colspan="1">20</td><td rowspan="1" colspan="1">21</td><td rowspan="1" colspan="1">–</td><td rowspan="1" colspan="1">–</td><td rowspan="1" colspan="1">–</td><td rowspan="1" colspan="1">17</td><td rowspan="1" colspan="1">18</td><td rowspan="1" colspan="1">18</td></tr><tr><td rowspan="1" colspan="1">Number of precloacal supplements</td><td rowspan="1" colspan="1">16</td><td rowspan="1" colspan="1">17</td><td rowspan="1" colspan="1">–</td><td rowspan="1" colspan="1">15</td><td rowspan="1" colspan="1">14</td><td rowspan="1" colspan="1">–</td><td rowspan="1" colspan="1">–</td><td rowspan="1" colspan="1">–</td><td rowspan="1" colspan="1">18</td><td rowspan="1" colspan="1">18</td><td rowspan="1" colspan="1">18</td></tr><tr><td rowspan="1" colspan="1">Vulva from anterior end</td><td rowspan="1" colspan="1">–</td><td rowspan="1" colspan="1">–</td><td rowspan="1" colspan="1">–</td><td rowspan="1" colspan="1">–</td><td rowspan="1" colspan="1">–</td><td rowspan="1" colspan="1">1075</td><td rowspan="1" colspan="1">1076</td><td rowspan="1" colspan="1">992</td><td rowspan="1" colspan="1">–</td><td rowspan="1" colspan="1">–</td><td rowspan="1" colspan="1">–</td></tr><tr><td rowspan="1" colspan="1">Body diameter at vulva</td><td rowspan="1" colspan="1">–</td><td rowspan="1" colspan="1">–</td><td rowspan="1" colspan="1">–</td><td rowspan="1" colspan="1">–</td><td rowspan="1" colspan="1">–</td><td rowspan="1" colspan="1">76</td><td rowspan="1" colspan="1">81</td><td rowspan="1" colspan="1">84</td><td rowspan="1" colspan="1">–</td><td rowspan="1" colspan="1">–</td><td rowspan="1" colspan="1">–</td></tr><tr><td rowspan="1" colspan="1">V%</td><td rowspan="1" colspan="1">–</td><td rowspan="1" colspan="1">–</td><td rowspan="1" colspan="1">–</td><td rowspan="1" colspan="1">–</td><td rowspan="1" colspan="1">–</td><td rowspan="1" colspan="1">49.8</td><td rowspan="1" colspan="1">49.9</td><td rowspan="1" colspan="1">47.5</td><td rowspan="1" colspan="1">–</td><td rowspan="1" colspan="1">–</td><td rowspan="1" colspan="1">–</td></tr><tr><td rowspan="1" colspan="1">Body diameter at cloaca or anus</td><td rowspan="1" colspan="1">52</td><td rowspan="1" colspan="1">60</td><td rowspan="1" colspan="1">52</td><td rowspan="1" colspan="1">54</td><td rowspan="1" colspan="1">–</td><td rowspan="1" colspan="1">49</td><td rowspan="1" colspan="1">54</td><td rowspan="1" colspan="1">58</td><td rowspan="1" colspan="1">47</td><td rowspan="1" colspan="1">50</td><td rowspan="1" colspan="1">55</td></tr><tr><td rowspan="1" colspan="1">Tail length</td><td rowspan="1" colspan="1">154</td><td rowspan="1" colspan="1">151</td><td rowspan="1" colspan="1">163</td><td rowspan="1" colspan="1">167</td><td rowspan="1" colspan="1">161</td><td rowspan="1" colspan="1">169</td><td rowspan="1" colspan="1">164</td><td rowspan="1" colspan="1">172</td><td rowspan="1" colspan="1">156</td><td rowspan="1" colspan="1">179</td><td rowspan="1" colspan="1">150</td></tr><tr><td rowspan="1" colspan="1">a</td><td rowspan="1" colspan="1">29.7</td><td rowspan="1" colspan="1">20.8</td><td rowspan="1" colspan="1">31.6</td><td rowspan="1" colspan="1">28.1</td><td rowspan="1" colspan="1">23.3</td><td rowspan="1" colspan="1">28.4</td><td rowspan="1" colspan="1">24.5</td><td rowspan="1" colspan="1">24.0</td><td rowspan="1" colspan="1">34.8</td><td rowspan="1" colspan="1">29.8</td><td rowspan="1" colspan="1">25.4</td></tr><tr><td rowspan="1" colspan="1">b</td><td rowspan="1" colspan="1">8.4</td><td rowspan="1" colspan="1">8.6</td><td rowspan="1" colspan="1">7.9</td><td rowspan="1" colspan="1">8.4</td><td rowspan="1" colspan="1">9.2</td><td rowspan="1" colspan="1">8.6</td><td rowspan="1" colspan="1">8.4</td><td rowspan="1" colspan="1">8.0</td><td rowspan="1" colspan="1">8.3</td><td rowspan="1" colspan="1">7.6</td><td rowspan="1" colspan="1">7.8</td></tr><tr><td rowspan="1" colspan="1">c</td><td rowspan="1" colspan="1">13.7</td><td rowspan="1" colspan="1">14.6</td><td rowspan="1" colspan="1">13.2</td><td rowspan="1" colspan="1">13.1</td><td rowspan="1" colspan="1">14.1</td><td rowspan="1" colspan="1">12.8</td><td rowspan="1" colspan="1">13.2</td><td rowspan="1" colspan="1">12.2</td><td rowspan="1" colspan="1">13.2</td><td rowspan="1" colspan="1">11.0</td><td rowspan="1" colspan="1">13.0</td></tr><tr><td rowspan="1" colspan="1">c'</td><td rowspan="1" colspan="1">3.0</td><td rowspan="1" colspan="1">2.5</td><td rowspan="1" colspan="1">3.1</td><td rowspan="1" colspan="1">3.1</td><td rowspan="1" colspan="1">2.8</td><td rowspan="1" colspan="1">3.4</td><td rowspan="1" colspan="1">3.0</td><td rowspan="1" colspan="1">3.0</td><td rowspan="1" colspan="1">3.3</td><td rowspan="1" colspan="1">3.6</td><td rowspan="1" colspan="1">2.7</td></tr></tbody></table></table-wrap></tp:treatment-sec><tp:treatment-sec sec-type="Type locality and habitat"><title>Type locality and habitat.</title><p>Holotype and paratype male and females were collected from the sea floor muddy sediment at Station 3600-4 in the Yellow Sea, <named-content xmlns:xlink="http://www.w3.org/1999/xlink" content-type="dwc:verbatimCoordinates" xlink:type="simple">36°N, 122°E</named-content>, water depth 36 m, water temperature at the sediment–water interface 9.98 °C, salinity 33.6.</p></tp:treatment-sec><tp:treatment-sec sec-type="Etymology"><title>Etymology.</title><p>The species epithet <italic>sinica</italic> refers to the country of origin, China.</p></tp:treatment-sec><tp:treatment-sec sec-type="Measurements"><title>Measurements.</title><p>All measurement data are given in Table <xref ref-type="table" rid="T1">1</xref>.</p></tp:treatment-sec><tp:treatment-sec sec-type="Description"><title>Description.</title><p><bold>Males</bold>. Body cylindrical, tapering slightly towards extremities. Cuticle marked by transverse rows of fine punctations. Lateral differentiation consists of two or three longitudinal rows of larger dots. Three longitudinal rows of larger dots beginning just posterior to amphidial fovea, extending down to anterior part of intestine and then taking the form of two longitudinal rows of dots until anterior to cloaca. Remaining posterior part of body with three longitudinal rows of dots, similar on pharyngeal region, terminating at junction of conical and cylindrical parts of tail. Anterior ~20% and posterior 20% of total body length with lateral differentiation in the form of three longitudinal rows of dots; rest of body with two longitudinal rows of dots. Lateral differentiation about 10 µm wide at mid-body, 14% of corresponding body diameter. Head set off by a contraction at level of cephalic setae. Head sensilla arranged in 6+6+4 pattern. Inner labial and outer labial sensilla papilliform. Four cephalic setae 5–6 µm long. Somatic setae scattered mainly on cervical region, 2–3 µm long. Amphidial fovea multispiral, of three turns, 10 µm wide, and occupies about 59–63% of the body diameter at its level. It is located immediately posterior to cephalic setae. Anterior conical part of buccal cavity with three triangular teeth; posterior cylindrical part with strongly sclerotised walls, 19–20 μm deep and 3–4 μm wide. Pharynx largely cylindrical but with widened base, not forming true bulb. Nerve ring anterior to middle of pharynx. Excretory system in mid-posterior portion of the pharynx, with excretory pore opening posterior to nerve ring, 143–163 µm from anterior end. Ventral gland cell oval, located at the level of cardia. Cardia conical, 11 μm long and embedded in intestine. Tail conico-cylindrical, with numerous conical setae, 4–6 μm long. Tail tip slightly enlarged, with three terminal setae, 5– 6 μm long. Caudal glands three, and distinct spinneret present.</p><p>Reproductive system diorchic, with two opposed, outstretched testes. Anterior testis longer (about 340 μm, with some larger sperm cells), located to left of intestine. Posterior testis shorter (about 170 μm, with smaller sperm), located to right of intestine. Spicules slender, equal, and arcuated, length 1.9–2.2 times the cloacal body diameter. Proximal end cephalated, with a short, median, cuticularised lamina at proximal tip; distal end tapered. Gubernaculum with two caudo-dorsal apophyses, 18–21 µm long, and apophyses geniculate, curved. Precloacal supplements 14–17, small, papilliform, extending forward from 12–290 μm anterior to cloaca; distance between adjacent supplements 10–20 μm, gradually increasing anteriorly.</p><p><bold>Females</bold>. Similar to males in general characteristics, but tail slightly longer (c' = 3.4 vs 2.5–3.0). Reproductive system amphidelphic, with two opposed, outstretched ovaries. Anterior ovary to left, and posterior gonad to right, of intestine. Anterior ovary apex approximately 410 μm from vulva; posterior ovary apex 450 μm from vulva. Vulva at mid-body. Vagina short and with thick walls. Spermatheca not observed.</p></tp:treatment-sec><tp:treatment-sec sec-type="Diagnosis"><title>Diagnosis.</title><p><italic><tp:taxon-name><tp:taxon-name-part taxon-name-part-type="genus" reg="Dorylaimopsis">Dorylaimopsis</tp:taxon-name-part> <tp:taxon-name-part taxon-name-part-type="species" reg="sinica">sinica</tp:taxon-name-part></tp:taxon-name></italic> sp. nov. is characterised by the lateral differentiation in the form of longitudinal rows of larger dots which consist of three rows of dots in about the anterior 20% and posterior 20% of the total body length, and two rows of dots in the rest portion of body; the amphidial fovea mutispiral has three turns; the buccal cavity is cylindrical and with three teeth; spicules are slender, equal, and arcuated; the proximal end is slightly cephalated and with a short median cuticularised lamina, and the distal end is tapered; the gubernaculum bears two caudo-dorsally geniculate curved apophyses and 16 or 17 papilliform precloacal supplements; the excretory pore is posterior to the nerve ring.</p></tp:treatment-sec><tp:treatment-sec sec-type="Differential diagnosis"><title>Differential diagnosis.</title><p>The new species resembles <italic><tp:taxon-name><tp:taxon-name-part taxon-name-part-type="genus" reg="Dorylaimopsis">D.</tp:taxon-name-part> <tp:taxon-name-part taxon-name-part-type="species" reg="brevispiculata">brevispiculata</tp:taxon-name-part></tp:taxon-name></italic>, <italic><tp:taxon-name><tp:taxon-name-part taxon-name-part-type="genus" reg="Dorylaimopsis">D.</tp:taxon-name-part> <tp:taxon-name-part taxon-name-part-type="species" reg="heteroapophysis">heteroapophysis</tp:taxon-name-part></tp:taxon-name></italic>, <italic><tp:taxon-name><tp:taxon-name-part taxon-name-part-type="genus" reg="Dorylaimopsis">D.</tp:taxon-name-part> <tp:taxon-name-part taxon-name-part-type="species" reg="nodderi">nodderi</tp:taxon-name-part></tp:taxon-name></italic>, <italic><tp:taxon-name><tp:taxon-name-part taxon-name-part-type="genus" reg="Dorylaimopsis">D.</tp:taxon-name-part> <tp:taxon-name-part taxon-name-part-type="species" reg="papilla">papilla</tp:taxon-name-part></tp:taxon-name></italic>, <italic><tp:taxon-name><tp:taxon-name-part taxon-name-part-type="genus" reg="Dorylaimopsis">D.</tp:taxon-name-part> <tp:taxon-name-part taxon-name-part-type="species" reg="punctata">punctata</tp:taxon-name-part></tp:taxon-name></italic>, <italic><tp:taxon-name><tp:taxon-name-part taxon-name-part-type="genus" reg="Dorylaimopsis">D.</tp:taxon-name-part> <tp:taxon-name-part taxon-name-part-type="species" reg="rabalaisi">rabalaisi</tp:taxon-name-part></tp:taxon-name></italic>, and <italic><tp:taxon-name><tp:taxon-name-part taxon-name-part-type="genus" reg="Dorylaimopsis">D.</tp:taxon-name-part> <tp:taxon-name-part taxon-name-part-type="species" reg="variabilis">variabilis</tp:taxon-name-part></tp:taxon-name></italic> in having the same lateral differentiation pattern of longitudinal rows of dots (3-2-3 pattern). However, it differs from <italic><tp:taxon-name><tp:taxon-name-part taxon-name-part-type="genus" reg="Dorylaimopsis">D.</tp:taxon-name-part> <tp:taxon-name-part taxon-name-part-type="species" reg="brevispiculata">brevispiculata</tp:taxon-name-part></tp:taxon-name></italic> in its longer body length (2110–2210 μm vs 1234–1758 μm), longer spicules (104–116 μm vs 59–68 μm), geniculate gubernacular apophyses (vs straight and 20–27 μm long), and different shape of the outer labial sensillae (papillae vs long setae). The new species differs from <italic><tp:taxon-name><tp:taxon-name-part taxon-name-part-type="genus" reg="Dorylaimopsis">D.</tp:taxon-name-part> <tp:taxon-name-part taxon-name-part-type="species" reg="heteroapophysis">heteroapophysis</tp:taxon-name-part></tp:taxon-name></italic> in having longer spicules (104–116 μm vs 58–69 μm), pairs of gubernacular apophyses of equal length of (vs unequal in the latter species), and different precloacal supplements (16, papilliform vs 11–12, fine and tubular). The new species differs from <italic><tp:taxon-name><tp:taxon-name-part taxon-name-part-type="genus" reg="Dorylaimopsis">D.</tp:taxon-name-part> <tp:taxon-name-part taxon-name-part-type="species" reg="papilla">papilla</tp:taxon-name-part></tp:taxon-name></italic>, in having longer cephalic sensilla (5–7 μm long and 38–54% head diameter vs 3.7–4.2 μm, 22%–24%); amphidial fovea with three turns (vs 2.5 turns), a gubernaculum with shorter, geniculate, curved apophyses (18–20 μm vs 37–40 μm, almost straight in the latter species), and a conico-cylindrical tail with its posterior third cylindrical (vs tail with posterior half thin and cylindrical). <italic><tp:taxon-name><tp:taxon-name-part taxon-name-part-type="genus" reg="Dorylaimopsis">Dorylaimopsis</tp:taxon-name-part> <tp:taxon-name-part taxon-name-part-type="species" reg="sinica">sinica</tp:taxon-name-part></tp:taxon-name></italic> sp. nov. differs from <italic><tp:taxon-name><tp:taxon-name-part taxon-name-part-type="genus" reg="Dorylaimopsis">D.</tp:taxon-name-part> <tp:taxon-name-part taxon-name-part-type="species" reg="punctata">punctata</tp:taxon-name-part></tp:taxon-name></italic> by its shorter body length (2110–2210 μm vs 2484–3221 μm), shorter spicules without a ventral apophysis (104–116 μm vs 154–182 μm, with a ventral apophysis) and geniculate gubernacular apophyses (vs 20–27 μm, almost straight). The new species differs from <italic><tp:taxon-name><tp:taxon-name-part taxon-name-part-type="genus" reg="Dorylaimopsis">D.</tp:taxon-name-part> <tp:taxon-name-part taxon-name-part-type="species" reg="rabalaisi">rabalaisi</tp:taxon-name-part></tp:taxon-name></italic> in having longer spicules (104–116 μm vs 60–97 μm), shorter gubernacular apophyses (18–20 μm vs 24 μm), and different shape of precloacal supplements in males (papilliform supplements vs tubular supplements). The new species differs from <italic><tp:taxon-name><tp:taxon-name-part taxon-name-part-type="genus" reg="Dorylaimopsis">D.</tp:taxon-name-part> <tp:taxon-name-part taxon-name-part-type="species" reg="variabilis">variabilis</tp:taxon-name-part></tp:taxon-name></italic> in having differently shaped precloacal supplements in males (papilliform supplements vs tubular supplements), relatively shorter gubernacular apophyses (32–38% of cloacal body diameter vs 48–66%), different spicule structure, and different type of spermatozoa (spermatozoa almost the same in size in anterior and posterior testes vs two types of spermatozoa, a large type in anterior testis and a small one in the posterior testis in <italic><tp:taxon-name><tp:taxon-name-part taxon-name-part-type="genus" reg="Dorylaimopsis">D.</tp:taxon-name-part> <tp:taxon-name-part taxon-name-part-type="species" reg="variabilis">variabilis</tp:taxon-name-part></tp:taxon-name></italic>). The new species is closely similar to <italic><tp:taxon-name><tp:taxon-name-part taxon-name-part-type="genus" reg="Dorylaimopsis">D.</tp:taxon-name-part> <tp:taxon-name-part taxon-name-part-type="species" reg="lutosa">lutosa</tp:taxon-name-part></tp:taxon-name></italic> in having two longitudinal rows of lateral coarse dots in the middle portion of the body, but it is distinguished from the latter species by the lateral differentiation with three longitudinal rows of coarse dots in the pharynx, precloacal, and preanal regions, and on tail, while the latter species with 4–6 such longitudinal rows of coarse dots in the corresponding portion. In addition, <italic><tp:taxon-name><tp:taxon-name-part taxon-name-part-type="genus" reg="Dorylaimopsis">D.</tp:taxon-name-part> <tp:taxon-name-part taxon-name-part-type="species" reg="lutosa">lutosa</tp:taxon-name-part></tp:taxon-name></italic> has longer and slender tail (c' = 4.2–5.5).</p></tp:treatment-sec></tp:taxon-treatment>
