# Supplementary material for: Description of two new Nematoda species of the genus Dorylaimopsis Ditlevsen, 1918 (Comesomatidae, Araeolaimida, Nematoda) from the Yellow Sea, China
Source: Zookeys. 2026 Apr 16;1277:227–43. doi: 10.3897/zookeys.1277.169673 (PMC13107133; doi:10.3897/zookeys.1277.169673)
Supplement: XML Treatment for Dorylaimopsis zhangi [file zookeys.1277.169673-treatment3.xml]

<!DOCTYPE tp:taxon-treatment
  PUBLIC "-//TaxonX//DTD Taxonomic Treatment Publishing DTD v0 20100105//EN" "tax-treatment-NSO.dtd">
<tp:taxon-treatment xmlns:tp="http://www.plazi.org/taxpub"><tp:treatment-meta><kwd-group><label>Taxon classification</label><kwd>
                <named-content content-type="kingdom">Animalia</named-content>
              </kwd><kwd>
                <named-content content-type="order">Araeolaimida</named-content>
              </kwd><kwd>
                <named-content content-type="family">Comesomatidae</named-content>
              </kwd></kwd-group><mixed-citation publication-type="journal"><person-group><name><surname>Huang</surname><given-names>Mian</given-names></name><name><surname>Li</surname><given-names>Xueqing</given-names></name></person-group><article-title>Description of two new <tp:taxon-name><tp:taxon-name-part taxon-name-part-type="phylum" reg="Nematoda">Nematoda</tp:taxon-name-part></tp:taxon-name> species of the genus <italic><tp:taxon-name><tp:taxon-name-part taxon-name-part-type="genus" reg="Dorylaimopsis">Dorylaimopsis</tp:taxon-name-part></tp:taxon-name></italic> Ditlevsen, 1918 (<tp:taxon-name><tp:taxon-name-part taxon-name-part-type="family" reg="Comesomatidae">Comesomatidae</tp:taxon-name-part></tp:taxon-name>, <tp:taxon-name><tp:taxon-name-part taxon-name-part-type="order" reg="Araeolaimida">Araeolaimida</tp:taxon-name-part></tp:taxon-name>, <tp:taxon-name><tp:taxon-name-part taxon-name-part-type="phylum" reg="Nematoda">Nematoda</tp:taxon-name-part></tp:taxon-name>) from the Yellow Sea, China</article-title><source>Zookeys</source><day>16</day><month>04</month><year>2026</year><volume>1277</volume><fpage>227</fpage><lpage>243</lpage><pub-id pub-id-type="doi">10.3897/zookeys.1277.169673</pub-id></mixed-citation></tp:treatment-meta><tp:nomenclature><tp:taxon-name><object-id xmlns:xlink="http://www.w3.org/1999/xlink" content-type="arpha" xlink:type="simple">729A77DD-B29C-5E00-8F9D-C1D441F9FDC4</object-id>
                    		<tp:taxon-name-part taxon-name-part-type="genus" reg="Dorylaimopsis">Dorylaimopsis</tp:taxon-name-part> <tp:taxon-name-part taxon-name-part-type="species" reg="zhangi">zhangi</tp:taxon-name-part>
                    	
                    		<object-id xmlns:xlink="http://www.w3.org/1999/xlink" content-type="zoobank" xlink:type="simple">https://zoobank.org/7EDF105B-F59C-418A-A278-4EED8D28F641</object-id>
                    	</tp:taxon-name><tp:taxon-status xmlns:xlink="http://www.w3.org/1999/xlink" xlink:type="simple">sp. nov.</tp:taxon-status><xref ref-type="fig" rid="F3">Figs 3</xref><xref ref-type="fig" rid="F4">, 4</xref><xref ref-type="table" rid="T1">, Table 1</xref></tp:nomenclature><tp:treatment-sec sec-type="Holotype and paratype material"><title>Holotype and paratype material.</title><p>Three males were measured. Holotype male 1 and paratype male 2 are on the slide YS3825-3-0-2, paratype male 3 is on the slide YS3825-2-0-2.</p><fig id="F3" position="float" orientation="portrait"><object-id xmlns:xlink="http://www.w3.org/1999/xlink" content-type="doi" xlink:type="simple">10.3897/zookeys.1277.169673.figure3</object-id><object-id xmlns:xlink="http://www.w3.org/1999/xlink" content-type="arpha" xlink:type="simple">02FBBBA6-34AC-5929-B269-8078CC9C7036</object-id><label>Figure 3.</label><caption><p>Drawings of <italic><tp:taxon-name><tp:taxon-name-part taxon-name-part-type="genus" reg="Dorylaimopsis">Dorylaimopsis</tp:taxon-name-part> <tp:taxon-name-part taxon-name-part-type="species" reg="zhangi">zhangi</tp:taxon-name-part></tp:taxon-name></italic> sp. nov. <bold>A</bold>. Pharyngeal region of male; <bold>B</bold>. Entire view of holotype, showing anterior and posterior testes; <bold>C</bold>. Posterior end of holotype, showing spicules, gubernaculum, precloacal supplements and tail; <bold>D</bold>. Surface view of anterior end of male, showing cephalic setae, amphidial fovea and lateral differentiation; <bold>F</bold>. Anterior end of male, showing cephalic setae and buccal cavity. Scale bars: 20 µm (<bold>A, C, D, E</bold>); 100 µm (<bold>B</bold>).</p></caption><graphic xmlns:xlink="http://www.w3.org/1999/xlink" xlink:href="zookeys-1277-227_article-169673__-g003.jpg" id="oo_1597364.jpg" position="float" orientation="portrait" xlink:type="simple"><uri content-type="original_file" xlink:type="simple">https://binary.pensoft.net/fig/1597364</uri></graphic></fig><fig id="F4" position="float" orientation="portrait"><object-id xmlns:xlink="http://www.w3.org/1999/xlink" content-type="doi" xlink:type="simple">10.3897/zookeys.1277.169673.figure4</object-id><object-id xmlns:xlink="http://www.w3.org/1999/xlink" content-type="arpha" xlink:type="simple">6F96DFB3-5D10-572F-A020-24F9265E2B9E</object-id><label>Figure 4.</label><caption><p>Microphotographs of <italic><tp:taxon-name><tp:taxon-name-part taxon-name-part-type="genus" reg="Dorylaimopsis">Dorylaimopsis</tp:taxon-name-part> <tp:taxon-name-part taxon-name-part-type="species" reg="zhangi">zhangi</tp:taxon-name-part></tp:taxon-name></italic> sp. nov. <bold>A</bold>. Anterior end of holotype, showing cephalic setae and amphidial fovea; <bold>B</bold>. Anterior end of holotype, showing buccal cavity with teeth; <bold>C</bold>. Anterior end of holotype, showing lateral differentiation; <bold>D</bold>. Cloacal region of holotype, showing spicules, gubernaculum and precloacal supplements (arrows); <bold>E</bold>. Middle region of holotype, showing anterior testis (arrow 1) and posterior testis (arrow 2); <bold>F</bold>. Surface view of the middle of holotype, showing lateral differentiation. Scale bars: 10 µm (<bold>A, B, C</bold>); 20 µm (<bold>D, E, F</bold>).</p></caption><graphic xmlns:xlink="http://www.w3.org/1999/xlink" xlink:href="zookeys-1277-227_article-169673__-g004.jpg" id="oo_1597365.jpg" position="float" orientation="portrait" xlink:type="simple"><uri content-type="original_file" xlink:type="simple">https://binary.pensoft.net/fig/1597365</uri></graphic></fig><table-wrap id="T2" position="float" orientation="portrait"><label>Table 2.</label><caption><p>Individual measurements of the differences between <italic><tp:taxon-name><tp:taxon-name-part taxon-name-part-type="genus" reg="Dorylaimopsis">D.</tp:taxon-name-part> <tp:taxon-name-part taxon-name-part-type="species" reg="sinica">sinica</tp:taxon-name-part></tp:taxon-name></italic> sp. nov. and closest congeneric species (in µm; hd, head diameter; —, no data).</p></caption><table><tbody><tr><th rowspan="1" colspan="1">Characters</th><th rowspan="1" colspan="1">
                      <italic>
                        <tp:taxon-name><tp:taxon-name-part taxon-name-part-type="genus" reg="Dorylaimopsis">D.</tp:taxon-name-part> <tp:taxon-name-part taxon-name-part-type="species" reg="sinica">sinica</tp:taxon-name-part></tp:taxon-name>
                      </italic>
                    </th><th rowspan="1" colspan="1">
                      <italic>
                        <tp:taxon-name><tp:taxon-name-part taxon-name-part-type="genus" reg="Dorylaimopsis">D.</tp:taxon-name-part> <tp:taxon-name-part taxon-name-part-type="species" reg="brevispiculata">brevispiculata</tp:taxon-name-part></tp:taxon-name>
                      </italic>
                    </th><th rowspan="1" colspan="1">
                      <italic>
                        <tp:taxon-name><tp:taxon-name-part taxon-name-part-type="genus" reg="Dorylaimopsis">D.</tp:taxon-name-part> <tp:taxon-name-part taxon-name-part-type="species" reg="papilla">papilla</tp:taxon-name-part></tp:taxon-name>
                      </italic>
                    </th><th rowspan="1" colspan="1">
                      <italic>
                        <tp:taxon-name><tp:taxon-name-part taxon-name-part-type="genus" reg="Dorylaimopsis">D.</tp:taxon-name-part> <tp:taxon-name-part taxon-name-part-type="species" reg="punctata">punctata</tp:taxon-name-part></tp:taxon-name>
                      </italic>
                    </th></tr><tr><td rowspan="1" colspan="1">Total body length</td><td rowspan="1" colspan="1">2110–2210</td><td rowspan="1" colspan="1">1234–1758</td><td rowspan="1" colspan="1">2008–2392</td><td rowspan="1" colspan="1">2484–3221</td></tr><tr><td rowspan="1" colspan="1">Outer labial sensillae</td><td rowspan="1" colspan="1">papillae</td><td rowspan="1" colspan="1">setae</td><td rowspan="1" colspan="1">papillae</td><td rowspan="1" colspan="1">papillae</td></tr><tr><td rowspan="1" colspan="1">Cephalic sensilla (% hd)</td><td rowspan="1" colspan="1">38–54</td><td rowspan="1" colspan="1">8–9.5</td><td rowspan="1" colspan="1">22–24</td><td rowspan="1" colspan="1">9.5–13.4</td></tr><tr><td rowspan="1" colspan="1">Amphidial fovea</td><td rowspan="1" colspan="1">3 turns</td><td rowspan="1" colspan="1">3 turns</td><td rowspan="1" colspan="1">2.5 turns</td><td rowspan="1" colspan="1">3.5 turns</td></tr><tr><td rowspan="1" colspan="1">Spicules length</td><td rowspan="1" colspan="1">104–116</td><td rowspan="1" colspan="1">59–68</td><td rowspan="1" colspan="1">101–107</td><td rowspan="1" colspan="1">154–182</td></tr><tr><td rowspan="1" colspan="1">Gubernacular apophyses</td><td rowspan="1" colspan="1">geniculate equal in length</td><td rowspan="1" colspan="1">straight equal in length</td><td rowspan="1" colspan="1">straight equal in length</td><td rowspan="1" colspan="1">straight equal in length</td></tr><tr><td rowspan="1" colspan="1">Precloacal supplements</td><td rowspan="1" colspan="1">14–17 papilla</td><td rowspan="1" colspan="1">–</td><td rowspan="1" colspan="1">16–18 papillate</td><td rowspan="1" colspan="1">18–22 papilla</td></tr><tr><td rowspan="1" colspan="1">Tail</td><td rowspan="1" colspan="1">conico-cylindrical</td><td rowspan="1" colspan="1">conico-cylindrical</td><td rowspan="1" colspan="1">filiform</td><td rowspan="1" colspan="1">conico-cylindrical</td></tr></tbody></table></table-wrap><table-wrap id="T3" position="float" orientation="portrait"><label>Table 3.</label><caption><p>Individual measurements of the differences between <italic><tp:taxon-name><tp:taxon-name-part taxon-name-part-type="genus" reg="Dorylaimopsis">D.</tp:taxon-name-part> <tp:taxon-name-part taxon-name-part-type="species" reg="zhangi">zhangi</tp:taxon-name-part></tp:taxon-name></italic> sp. nov. and closest congeneric species (in µm; hd, head diameter; cbd, corresponding body diameter).</p></caption><table><tbody><tr><th rowspan="1" colspan="1">Characters</th><th rowspan="1" colspan="1">
                      <italic>
                        <tp:taxon-name><tp:taxon-name-part taxon-name-part-type="genus" reg="Dorylaimopsis">D.</tp:taxon-name-part> <tp:taxon-name-part taxon-name-part-type="species" reg="zhangi">zhangi</tp:taxon-name-part></tp:taxon-name>
                      </italic>
                    </th><th rowspan="1" colspan="1">
                      <italic>
                        <tp:taxon-name><tp:taxon-name-part taxon-name-part-type="genus" reg="Dorylaimopsis">D.</tp:taxon-name-part> <tp:taxon-name-part taxon-name-part-type="species" reg="papilla">papilla</tp:taxon-name-part></tp:taxon-name>
                      </italic>
                    </th><th rowspan="1" colspan="1">
                      <italic>
                        <tp:taxon-name><tp:taxon-name-part taxon-name-part-type="genus" reg="Dorylaimopsis">D.</tp:taxon-name-part> <tp:taxon-name-part taxon-name-part-type="species" reg="longispicula">longispicula</tp:taxon-name-part></tp:taxon-name>
                      </italic>
                    </th><th rowspan="1" colspan="1">
                      <italic>
                        <tp:taxon-name><tp:taxon-name-part taxon-name-part-type="genus" reg="Dorylaimopsis">D.</tp:taxon-name-part> <tp:taxon-name-part taxon-name-part-type="species" reg="janetae">janetae</tp:taxon-name-part></tp:taxon-name>
                      </italic>
                    </th></tr><tr><td rowspan="1" colspan="1">Male body length</td><td rowspan="1" colspan="1">2110–2210</td><td rowspan="1" colspan="1">2019–2392</td><td rowspan="1" colspan="1">2061–2252</td><td rowspan="1" colspan="1">4800–5600</td></tr><tr><td rowspan="1" colspan="1">Cephalic sensilla (%hd)</td><td rowspan="1" colspan="1">43–47</td><td rowspan="1" colspan="1">22–24</td><td rowspan="1" colspan="1">56–64</td><td rowspan="1" colspan="1">8</td></tr><tr><td rowspan="1" colspan="1">Amphidial fovea</td><td rowspan="1" colspan="1">3 turns</td><td rowspan="1" colspan="1">2.5 turns</td><td rowspan="1" colspan="1">3 turns</td><td rowspan="1" colspan="1">2.5 turns</td></tr><tr><td rowspan="1" colspan="1">Precloacal supplements</td><td rowspan="1" colspan="1">pit-like</td><td rowspan="1" colspan="1">papilliform</td><td rowspan="1" colspan="1">tubular</td><td rowspan="1" colspan="1">–</td></tr><tr><td rowspan="1" colspan="1">Pattern of lateral differentiation</td><td rowspan="1" colspan="1">4-3-4</td><td rowspan="1" colspan="1">(4 or 5)-2-4</td><td rowspan="1" colspan="1">4-2-4</td><td rowspan="1" colspan="1">4-3</td></tr><tr><td rowspan="1" colspan="1">Length of spicules</td><td rowspan="1" colspan="1">2–2.5 cbd</td><td rowspan="1" colspan="1">1.5–1.8 cbd</td><td rowspan="1" colspan="1">179–197</td><td rowspan="1" colspan="1">220</td></tr><tr><td rowspan="1" colspan="1">Length of gubernacular apophyses</td><td rowspan="1" colspan="1">17–18</td><td rowspan="1" colspan="1">37–40</td><td rowspan="1" colspan="1">29–41</td><td rowspan="1" colspan="1">75–78</td></tr></tbody></table></table-wrap></tp:treatment-sec><tp:treatment-sec sec-type="Type locality and habitat"><title>Type locality and habitat.</title><p>Holotype and paratypes were collected from the sea floor muddy sediment at Station 3825-2 in the Yellow Sea, <named-content xmlns:xlink="http://www.w3.org/1999/xlink" content-type="dwc:verbatimCoordinates" xlink:type="simple">38°25'N, 122°40'E</named-content>, water depth 55 m.</p></tp:treatment-sec><tp:treatment-sec sec-type="Etymology"><title>Etymology.</title><p>The specific epithet <italic>zhangi</italic> is in honour of Professor Zhinan Zhang, a Chinese nematologist.</p></tp:treatment-sec><tp:treatment-sec sec-type="Measurements"><title>Measurements.</title><p>All measurement data are given in Table <xref ref-type="table" rid="T1">1</xref>.</p></tp:treatment-sec><tp:treatment-sec sec-type="Description"><title>Description.</title><p><bold>Males</bold>. Body cylindrical, anteriorly with blunt end, and with a conico-cylindrical tail. Punctuation begins behind anterior border of amphidial fovea. Cuticle marked by transverse rows of fine punctuation, with lateral differentiation in the form of longitudinal rows of enlarged dots, running from posterior to amphidial fovea in distinct four lines, three lines at mid-body, then increasing to four lines in spicule and tail regions. Lateral differentiation about 8 μm wide in pharyngeal region, 5 μm wide in middle of body, about 8.5% of corresponding body diameter. On dorsal and ventral sides, punctuations smaller and arranged in transverse rows. Anterior sensilla in three circles; inner and outer labial sensilla papilliform; cephalic sensilla setiform, 6–7 μm long, and 43–47% of head diameter. Amphidial fovea spiral, with three turns, and located immediately posterior of cephalic sensilla. Cephalic sensilla 9–10 μm in diameter (56%–63% of corresponding body diameter). Anterior conical part of buccal cavity with three triangular teeth; posterior cylindrical part with strongly sclerotised walls, 18–20 μm deep, and 3 μm wide. Nerve ring at about 56% of pharynx length. Excretory system in mid-posterior portion of pharynx, with excretory pore opening just posterior to nerve ring, 150–123 µm from anterior end. Ventral gland cell oval, located at the level of cardia. Cardia conical, 13 µm long.</p><p>Reproduction system with two opposite and outstretched testes. Anterior testis longer, 305 μm long, with many larger sperm. Posterior testis shorter, 130 μm long, with smaller sperm. Spicules slender, slightly curved, length 2.0–2.5 times the cloacal body diameter. Proximal end not enlarged. Gubernaculum with paired equal dorso-caudal apophyses, 17–18 μm long; apophyses end rounded. Precloacal supplements about 18, small, cavity-like; distances between precloacal supplements almost as equal. Tail conico-cylindrical, length 2.7–3.6 times the cloacal body diameter; anterior half of tail conical, posterior half cylindrical. Numerous setae, 4–5 μm long, on conical part of tail; three setae at tip, 9–10 μm long. Three caudal glands present with one extending beyond gubernaculum apophyses.</p><p><bold>Females</bold>. Not found.</p></tp:treatment-sec><tp:treatment-sec sec-type="Diagnosis"><title>Diagnosis.</title><p><italic><tp:taxon-name><tp:taxon-name-part taxon-name-part-type="genus" reg="Dorylaimopsis">Dorylaimopsis</tp:taxon-name-part> <tp:taxon-name-part taxon-name-part-type="species" reg="zhangi">zhangi</tp:taxon-name-part></tp:taxon-name></italic> sp. nov. is characterised by having cephalic setae 6–7 μm long, amphidial fovea with three turns, lateral differentiation consisting of four longitudinal rows of larger dots in the pharyngeal and tail regions, three longitudinal rows of larger dots in the middle region of the body, slender, slightly curved spicules, 2.0–2.5times the cloacal body diameter in length, and about 18 small pit-like precloacal supplements.</p></tp:treatment-sec><tp:treatment-sec sec-type="Differential diagnosis"><title>Differential diagnosis.</title><p>The new species is similar to <italic><tp:taxon-name><tp:taxon-name-part taxon-name-part-type="genus" reg="Dorylaimopsis">D.</tp:taxon-name-part> <tp:taxon-name-part taxon-name-part-type="species" reg="papilla">papilla</tp:taxon-name-part></tp:taxon-name></italic>, but it differs by its longer cephalic sensilla (6–7 μm long and 43%–47% head diameter vs 3.7–4.2 μm, 22%–24%); amphidial fovea with three turns (vs 2.5 turns), precloacal supplements pit-like (vs papilliform), lateral differentiation in three rows in the middle region of body (vs two rows) then increasing to four or more rows in the spicule region, spicules longer (length 2.0–2.5 times the cloacal body diameter, not enlarged proximally vs 1.5–1.8 times the cloacal body diameter long and with an enlarged proximal end), and gubernacular apophyses shorter (17–18 μm vs 37–40 μm long). The new species is close to <italic><tp:taxon-name><tp:taxon-name-part taxon-name-part-type="genus" reg="Dorylaimopsis">D.</tp:taxon-name-part> <tp:taxon-name-part taxon-name-part-type="species" reg="longispicula">longispicula</tp:taxon-name-part></tp:taxon-name></italic> in having lateral differentiation consisting of four longitudinal rows of larger dots in pharyngeal and tail regions, but it differs in having the lateral differentiation consisting of three rows of larger dots in the middle regions, while two rows of larger dots in the middle regions in the latter species, cephalic setae shorter (6–7 μm vs 8–11 μm long in the males), shorter spicules (109–118 μm vs 179–196 μm long), and shorter gubernacular apophyses (17–18 μm vs 29–41 μm long). In having three rows of lateral coarse dots in middle body region, the new species is closely similar to <italic><tp:taxon-name><tp:taxon-name-part taxon-name-part-type="genus" reg="Dorylaimopsis">D.</tp:taxon-name-part> <tp:taxon-name-part taxon-name-part-type="species" reg="janetae">janetae</tp:taxon-name-part></tp:taxon-name></italic>, but it differs from the latter species in having a longer body and longer spicules (body length 4.8–5.6 mm and spicules length 220 μm). In addition, <italic><tp:taxon-name><tp:taxon-name-part taxon-name-part-type="genus" reg="Dorylaimopsis">D.</tp:taxon-name-part> <tp:taxon-name-part taxon-name-part-type="species" reg="zhangi">zhangi</tp:taxon-name-part></tp:taxon-name></italic> sp. nov differs from <italic><tp:taxon-name><tp:taxon-name-part taxon-name-part-type="genus" reg="Dorylaimopsis">D.</tp:taxon-name-part> <tp:taxon-name-part taxon-name-part-type="species" reg="sinica">sinica</tp:taxon-name-part></tp:taxon-name></italic> sp. nov. in having different types of lateral differentiation (4+3+4 vs 3+2+3 in the latter species), spicules not enlarged proximally and without median lamina vs with an enlarged proximal end and a short median lamina in the latter species, gubernacular apophyses straight vs geniculate curved, and 18 small, pit-like precloacal supplements vs 14–17 papilliform precloacal supplements in <italic><tp:taxon-name><tp:taxon-name-part taxon-name-part-type="genus" reg="Dorylaimopsis">D.</tp:taxon-name-part> <tp:taxon-name-part taxon-name-part-type="species" reg="sinica">sinica</tp:taxon-name-part></tp:taxon-name></italic> sp. nov.</p></tp:treatment-sec><tp:treatment-sec><!--Section generated to contain objects referenced in tp:taxon-treatment.--><table-wrap id="T1" position="float" orientation="portrait"><label>Table 1.</label><caption><p>Individual measurements of <italic><tp:taxon-name><tp:taxon-name-part taxon-name-part-type="genus" reg="Dorylaimopsis">Dorylaimopsis</tp:taxon-name-part> <tp:taxon-name-part taxon-name-part-type="species" reg="sinica">sinica</tp:taxon-name-part></tp:taxon-name></italic> sp. nov. and <italic><tp:taxon-name><tp:taxon-name-part taxon-name-part-type="genus" reg="Dorylaimopsis">Dorylaimopsis</tp:taxon-name-part> <tp:taxon-name-part taxon-name-part-type="species" reg="zhangi">zhangi</tp:taxon-name-part></tp:taxon-name></italic> sp. nov. (in µm except a, b, c and V%). a, ratio of body length to maximum body diameter; b, ratio of body length to pharynx length; c, ratio of body length to tail length; c', ratio of tail length to cloacal or anus body diameter; V%, position of vulva from anterior end expressed as a percentage of total body length; –, no data.</p></caption><table><tbody><tr><th rowspan="2" colspan="1">Characters</th><th rowspan="1" colspan="8"><italic><tp:taxon-name><tp:taxon-name-part taxon-name-part-type="genus" reg="Dorylaimopsis">Dorylaimopsis</tp:taxon-name-part> <tp:taxon-name-part taxon-name-part-type="species" reg="sinica">sinica</tp:taxon-name-part></tp:taxon-name></italic> sp. nov.</th><th rowspan="1" colspan="3"><italic><tp:taxon-name><tp:taxon-name-part taxon-name-part-type="genus" reg="Dorylaimopsis">D.</tp:taxon-name-part> <tp:taxon-name-part taxon-name-part-type="species" reg="zhangi">zhangi</tp:taxon-name-part></tp:taxon-name></italic> sp. nov.</th></tr><tr><th rowspan="1" colspan="1">holotype</th><th rowspan="1" colspan="1">♂2</th><th rowspan="1" colspan="1">♂3</th><th rowspan="1" colspan="1">♂4</th><th rowspan="1" colspan="1">♂5</th><th rowspan="1" colspan="1">♀1</th><th rowspan="1" colspan="1">♀2</th><th rowspan="1" colspan="1">♀3</th><th rowspan="1" colspan="1">holotype</th><th rowspan="1" colspan="1">♂2</th><th rowspan="1" colspan="1">♂3</th></tr><tr><td rowspan="1" colspan="1">Total body length</td><td rowspan="1" colspan="1">2110</td><td rowspan="1" colspan="1">2210</td><td rowspan="1" colspan="1">2150</td><td rowspan="1" colspan="1">2192</td><td rowspan="1" colspan="1">2263</td><td rowspan="1" colspan="1">2158</td><td rowspan="1" colspan="1">2158</td><td rowspan="1" colspan="1">2090</td><td rowspan="1" colspan="1">2053</td><td rowspan="1" colspan="1">1970</td><td rowspan="1" colspan="1">1956</td></tr><tr><td rowspan="1" colspan="1">Maximum body diameter</td><td rowspan="1" colspan="1">71</td><td rowspan="1" colspan="1">106</td><td rowspan="1" colspan="1">68</td><td rowspan="1" colspan="1">78</td><td rowspan="1" colspan="1">97</td><td rowspan="1" colspan="1">76</td><td rowspan="1" colspan="1">88</td><td rowspan="1" colspan="1">87</td><td rowspan="1" colspan="1">59</td><td rowspan="1" colspan="1">66</td><td rowspan="1" colspan="1">77</td></tr><tr><td rowspan="1" colspan="1">Head diameter</td><td rowspan="1" colspan="1">13</td><td rowspan="1" colspan="1">14</td><td rowspan="1" colspan="1">14</td><td rowspan="1" colspan="1">14</td><td rowspan="1" colspan="1">15</td><td rowspan="1" colspan="1">13</td><td rowspan="1" colspan="1">15</td><td rowspan="1" colspan="1">14</td><td rowspan="1" colspan="1">14</td><td rowspan="1" colspan="1">15</td><td rowspan="1" colspan="1">15</td></tr><tr><td rowspan="1" colspan="1">Length of cephalic setae</td><td rowspan="1" colspan="1">5</td><td rowspan="1" colspan="1">6</td><td rowspan="1" colspan="1">5</td><td rowspan="1" colspan="1">6</td><td rowspan="1" colspan="1">7</td><td rowspan="1" colspan="1">7</td><td rowspan="1" colspan="1">6</td><td rowspan="1" colspan="1">7</td><td rowspan="1" colspan="1">6</td><td rowspan="1" colspan="1">6</td><td rowspan="1" colspan="1">7</td></tr><tr><td rowspan="1" colspan="1">Diameter of amphidial fovea</td><td rowspan="1" colspan="1">10</td><td rowspan="1" colspan="1">10</td><td rowspan="1" colspan="1">10</td><td rowspan="1" colspan="1">10.5</td><td rowspan="1" colspan="1">11</td><td rowspan="1" colspan="1">9</td><td rowspan="1" colspan="1">9</td><td rowspan="1" colspan="1">9</td><td rowspan="1" colspan="1">10</td><td rowspan="1" colspan="1">–</td><td rowspan="1" colspan="1">10</td></tr><tr><td rowspan="1" colspan="1">Body diameter at amphidial fovea</td><td rowspan="1" colspan="1">15</td><td rowspan="1" colspan="1">16</td><td rowspan="1" colspan="1">17</td><td rowspan="1" colspan="1">18</td><td rowspan="1" colspan="1">18</td><td rowspan="1" colspan="1">15</td><td rowspan="1" colspan="1">17</td><td rowspan="1" colspan="1">17</td><td rowspan="1" colspan="1">16</td><td rowspan="1" colspan="1">–</td><td rowspan="1" colspan="1">18</td></tr><tr><td rowspan="1" colspan="1">Excretory pore from anterior end</td><td rowspan="1" colspan="1">143</td><td rowspan="1" colspan="1">149</td><td rowspan="1" colspan="1">163</td><td rowspan="1" colspan="1">144</td><td rowspan="1" colspan="1">142</td><td rowspan="1" colspan="1">150</td><td rowspan="1" colspan="1">140</td><td rowspan="1" colspan="1">144</td><td rowspan="1" colspan="1">162</td><td rowspan="1" colspan="1">150</td><td rowspan="1" colspan="1">–</td></tr><tr><td rowspan="1" colspan="1">Nerve ring from anterior end</td><td rowspan="1" colspan="1">110</td><td rowspan="1" colspan="1">116</td><td rowspan="1" colspan="1">135</td><td rowspan="1" colspan="1">–</td><td rowspan="1" colspan="1">116</td><td rowspan="1" colspan="1">121</td><td rowspan="1" colspan="1">128</td><td rowspan="1" colspan="1">122</td><td rowspan="1" colspan="1">139</td><td rowspan="1" colspan="1">–</td><td rowspan="1" colspan="1">–</td></tr><tr><td rowspan="1" colspan="1">Body diameter at nerve ring</td><td rowspan="1" colspan="1">49</td><td rowspan="1" colspan="1">63</td><td rowspan="1" colspan="1">51</td><td rowspan="1" colspan="1">–</td><td rowspan="1" colspan="1">56</td><td rowspan="1" colspan="1">48</td><td rowspan="1" colspan="1">61</td><td rowspan="1" colspan="1">57</td><td rowspan="1" colspan="1">49</td><td rowspan="1" colspan="1">–</td><td rowspan="1" colspan="1">–</td></tr><tr><td rowspan="1" colspan="1">Length of pharynx</td><td rowspan="1" colspan="1">254</td><td rowspan="1" colspan="1">257</td><td rowspan="1" colspan="1">276</td><td rowspan="1" colspan="1">260</td><td rowspan="1" colspan="1">246</td><td rowspan="1" colspan="1">252</td><td rowspan="1" colspan="1">257</td><td rowspan="1" colspan="1">260</td><td rowspan="1" colspan="1">247</td><td rowspan="1" colspan="1">260</td><td rowspan="1" colspan="1">252</td></tr><tr><td rowspan="1" colspan="1">Body diameter at pharyngeal base</td><td rowspan="1" colspan="1">66</td><td rowspan="1" colspan="1">85</td><td rowspan="1" colspan="1">66</td><td rowspan="1" colspan="1">75</td><td rowspan="1" colspan="1">76</td><td rowspan="1" colspan="1">67</td><td rowspan="1" colspan="1">81</td><td rowspan="1" colspan="1">78</td><td rowspan="1" colspan="1">56</td><td rowspan="1" colspan="1">62</td><td rowspan="1" colspan="1">74</td></tr><tr><td rowspan="1" colspan="1">Spicules length along arc</td><td rowspan="1" colspan="1">104</td><td rowspan="1" colspan="1">114</td><td rowspan="1" colspan="1">116</td><td rowspan="1" colspan="1">113</td><td rowspan="1" colspan="1">111</td><td rowspan="1" colspan="1">–</td><td rowspan="1" colspan="1">–</td><td rowspan="1" colspan="1">–</td><td rowspan="1" colspan="1">118</td><td rowspan="1" colspan="1">112</td><td rowspan="1" colspan="1">109</td></tr><tr><td rowspan="1" colspan="1">Length of gubernacular apophyses</td><td rowspan="1" colspan="1">18</td><td rowspan="1" colspan="1">19</td><td rowspan="1" colspan="1">20</td><td rowspan="1" colspan="1">20</td><td rowspan="1" colspan="1">21</td><td rowspan="1" colspan="1">–</td><td rowspan="1" colspan="1">–</td><td rowspan="1" colspan="1">–</td><td rowspan="1" colspan="1">17</td><td rowspan="1" colspan="1">18</td><td rowspan="1" colspan="1">18</td></tr><tr><td rowspan="1" colspan="1">Number of precloacal supplements</td><td rowspan="1" colspan="1">16</td><td rowspan="1" colspan="1">17</td><td rowspan="1" colspan="1">–</td><td rowspan="1" colspan="1">15</td><td rowspan="1" colspan="1">14</td><td rowspan="1" colspan="1">–</td><td rowspan="1" colspan="1">–</td><td rowspan="1" colspan="1">–</td><td rowspan="1" colspan="1">18</td><td rowspan="1" colspan="1">18</td><td rowspan="1" colspan="1">18</td></tr><tr><td rowspan="1" colspan="1">Vulva from anterior end</td><td rowspan="1" colspan="1">–</td><td rowspan="1" colspan="1">–</td><td rowspan="1" colspan="1">–</td><td rowspan="1" colspan="1">–</td><td rowspan="1" colspan="1">–</td><td rowspan="1" colspan="1">1075</td><td rowspan="1" colspan="1">1076</td><td rowspan="1" colspan="1">992</td><td rowspan="1" colspan="1">–</td><td rowspan="1" colspan="1">–</td><td rowspan="1" colspan="1">–</td></tr><tr><td rowspan="1" colspan="1">Body diameter at vulva</td><td rowspan="1" colspan="1">–</td><td rowspan="1" colspan="1">–</td><td rowspan="1" colspan="1">–</td><td rowspan="1" colspan="1">–</td><td rowspan="1" colspan="1">–</td><td rowspan="1" colspan="1">76</td><td rowspan="1" colspan="1">81</td><td rowspan="1" colspan="1">84</td><td rowspan="1" colspan="1">–</td><td rowspan="1" colspan="1">–</td><td rowspan="1" colspan="1">–</td></tr><tr><td rowspan="1" colspan="1">V%</td><td rowspan="1" colspan="1">–</td><td rowspan="1" colspan="1">–</td><td rowspan="1" colspan="1">–</td><td rowspan="1" colspan="1">–</td><td rowspan="1" colspan="1">–</td><td rowspan="1" colspan="1">49.8</td><td rowspan="1" colspan="1">49.9</td><td rowspan="1" colspan="1">47.5</td><td rowspan="1" colspan="1">–</td><td rowspan="1" colspan="1">–</td><td rowspan="1" colspan="1">–</td></tr><tr><td rowspan="1" colspan="1">Body diameter at cloaca or anus</td><td rowspan="1" colspan="1">52</td><td rowspan="1" colspan="1">60</td><td rowspan="1" colspan="1">52</td><td rowspan="1" colspan="1">54</td><td rowspan="1" colspan="1">–</td><td rowspan="1" colspan="1">49</td><td rowspan="1" colspan="1">54</td><td rowspan="1" colspan="1">58</td><td rowspan="1" colspan="1">47</td><td rowspan="1" colspan="1">50</td><td rowspan="1" colspan="1">55</td></tr><tr><td rowspan="1" colspan="1">Tail length</td><td rowspan="1" colspan="1">154</td><td rowspan="1" colspan="1">151</td><td rowspan="1" colspan="1">163</td><td rowspan="1" colspan="1">167</td><td rowspan="1" colspan="1">161</td><td rowspan="1" colspan="1">169</td><td rowspan="1" colspan="1">164</td><td rowspan="1" colspan="1">172</td><td rowspan="1" colspan="1">156</td><td rowspan="1" colspan="1">179</td><td rowspan="1" colspan="1">150</td></tr><tr><td rowspan="1" colspan="1">a</td><td rowspan="1" colspan="1">29.7</td><td rowspan="1" colspan="1">20.8</td><td rowspan="1" colspan="1">31.6</td><td rowspan="1" colspan="1">28.1</td><td rowspan="1" colspan="1">23.3</td><td rowspan="1" colspan="1">28.4</td><td rowspan="1" colspan="1">24.5</td><td rowspan="1" colspan="1">24.0</td><td rowspan="1" colspan="1">34.8</td><td rowspan="1" colspan="1">29.8</td><td rowspan="1" colspan="1">25.4</td></tr><tr><td rowspan="1" colspan="1">b</td><td rowspan="1" colspan="1">8.4</td><td rowspan="1" colspan="1">8.6</td><td rowspan="1" colspan="1">7.9</td><td rowspan="1" colspan="1">8.4</td><td rowspan="1" colspan="1">9.2</td><td rowspan="1" colspan="1">8.6</td><td rowspan="1" colspan="1">8.4</td><td rowspan="1" colspan="1">8.0</td><td rowspan="1" colspan="1">8.3</td><td rowspan="1" colspan="1">7.6</td><td rowspan="1" colspan="1">7.8</td></tr><tr><td rowspan="1" colspan="1">c</td><td rowspan="1" colspan="1">13.7</td><td rowspan="1" colspan="1">14.6</td><td rowspan="1" colspan="1">13.2</td><td rowspan="1" colspan="1">13.1</td><td rowspan="1" colspan="1">14.1</td><td rowspan="1" colspan="1">12.8</td><td rowspan="1" colspan="1">13.2</td><td rowspan="1" colspan="1">12.2</td><td rowspan="1" colspan="1">13.2</td><td rowspan="1" colspan="1">11.0</td><td rowspan="1" colspan="1">13.0</td></tr><tr><td rowspan="1" colspan="1">c'</td><td rowspan="1" colspan="1">3.0</td><td rowspan="1" colspan="1">2.5</td><td rowspan="1" colspan="1">3.1</td><td rowspan="1" colspan="1">3.1</td><td rowspan="1" colspan="1">2.8</td><td rowspan="1" colspan="1">3.4</td><td rowspan="1" colspan="1">3.0</td><td rowspan="1" colspan="1">3.0</td><td rowspan="1" colspan="1">3.3</td><td rowspan="1" colspan="1">3.6</td><td rowspan="1" colspan="1">2.7</td></tr></tbody></table></table-wrap></tp:treatment-sec></tp:taxon-treatment>
